# Supplementary material for: IGF2BP3 prevent HMGB1 mRNA decay in bladder cancer and development
Source: Cell Mol Biol Lett. 2024 Mar 19;29:39. doi: 10.1186/s11658-024-00545-1 (PMC10949762; doi:10.1186/s11658-024-00545-1)
Supplement: Supplementary file 5 — Additional file 5: Table S1. List of common HALLMARKs significantly correlated with IGF2BP3 expression in TCGA BLCA, E-MATB-4321, and GSE48276 datasets. [file 11658_2024_545_MOESM5_ESM.xlsx]

## Sheet: HALLMARK
Table S1. List of common HALLMARKs significantly correlated with IGF2BP3 expression in TCGA BLCA, E-MATB-4321, and GSE48276 datasets.
	TCGA BLCA					E-MTAB-4321					GSE48276
	ES	NES	NOM p-val	FDR q-val	FWER p-val	ES	NES	NOM p-val	FDR q-val	FWER p-val	ES	NES	NOM p-val	FDR q-val	FWER p-val
HALLMARK_E2F_TARGETS	0.795151	2.45587	0	0	0	0.448247	1.83941	0	0	0	0.705755	3.65333	0	0	0
HALLMARK_G2M_CHECKPOINT	0.777202	2.38249	0	0	0	0.464334	1.88755	0	0	0	0.661957	3.3461	0	0	0
HALLMARK_ALLOGRAFT_REJECTION	0.725362	2.25207	0	0	0	0.379773	1.55667	0	0.00948231	0.085	0.25498	1.30263	0.0191781	0.0945426	0.629
HALLMARK_INFLAMMATORY_RESPONSE	0.721847	2.23776	0	0	0	0.429179	1.77271	0	0.000353741	0.002	0.245599	1.26445	0.0353261	0.123095	0.74
HALLMARK_EPITHELIAL_MESENCHYMAL_TRANSITION	0.722889	2.21946	0	0	0	0.319011	1.31336	0.016016	0.0924807	0.834	0.312981	1.60606	0	0.00987231	0.06
HALLMARK_MITOTIC_SPINDLE	0.717034	2.21625	0	0	0	0.304531	1.25147	0.052	0.154197	0.98	0.407253	2.11667	0	0	0
HALLMARK_SPERMATOGENESIS	0.532889	1.61374	0	0.00032	0.011	0.406238	1.62452	0	0.00487434	0.036	0.305753	1.48664	0.00238663	0.0213895	0.17
ES: Enrichment Score
NES: Normalized Enrichment Score
NOM p-val: normalized p-value
FDR: False Discovery Rate
