# Supplementary material for: IGF2BP3 prevent HMGB1 mRNA decay in bladder cancer and development
Source: Cell Mol Biol Lett. 2024 Mar 19;29:39. doi: 10.1186/s11658-024-00545-1 (PMC10949762; doi:10.1186/s11658-024-00545-1)
Supplement: Supplementary file 6 — Additional file 6: Table S2. POSTAR3 Binding site records of target HMGB1 RNA. [file 11658_2024_545_MOESM6_ESM.xlsx]

## Sheet: POSTAR3_Disease_module_ClinVar_
Table S2. POSTAR3 Binding site records of target HMGB1 RNA
RBP	Gene name	Transcript ID	Genomic context	Tissue type	RBS position	CLIP-seq technology and peak calling method	PhastCons score	PhyloP score	Score	Data accession	Overexpression info
IGF2BP3	HMGB1	ENST00000341423	UTR3	HEK293	chr13:30456944-30456972,chr13	PAR-CLIP,PARalyzer	0.001	-0.195	0.872	GSE21578,GSM545209	Yes, Flp-In expressing tagged protein
IGF2BP3	HMGB1	ENST00000405805	UTR3	HEK293	chr13:30460893-30460915,chr13	PAR-CLIP,PARalyzer	1	5.212	0.849	GSE21578,GSM545209	Yes, Flp-In expressing tagged protein
IGF2BP3	HMGB1	ENST00000339872	UTR3	HEK293	chr13:30460893-30460915,chr13	PAR-CLIP,PARalyzer	1	5.212	0.849	GSE21578,GSM545209	Yes, Flp-In expressing tagged protein
IGF2BP3	HMGB1	ENST00000341423	UTR3	HEK293	chr13:30460893-30460915,chr13	PAR-CLIP,PARalyzer	1	5.212	0.849	GSE21578,GSM545209	Yes, Flp-In expressing tagged protein
IGF2BP3	HMGB1	ENST00000405805	UTR3	HEK293	chr13:30460598-30460612,chr13	PAR-CLIP,PARalyzer	0.589	1.289	0.818	GSE21578,GSM545209	Yes, Flp-In expressing tagged protein
IGF2BP3	HMGB1	ENST00000339872	UTR3	HEK293	chr13:30460598-30460612,chr13	PAR-CLIP,PARalyzer	0.589	1.289	0.818	GSE21578,GSM545209	Yes, Flp-In expressing tagged protein
IGF2BP3	HMGB1	ENST00000341423	UTR3	HEK293	chr13:30460598-30460612,chr13	PAR-CLIP,PARalyzer	0.589	1.289	0.818	GSE21578,GSM545209	Yes, Flp-In expressing tagged protein
IGF2BP3	HMGB1	ENST00000405805	UTR3	HEK293	chr13:30459682-30459733,chr13	PAR-CLIP,PARalyzer	0.02	0.289	0.812	GSE21578,GSM545209	Yes, Flp-In expressing tagged protein
IGF2BP3	HMGB1	ENST00000341423	UTR3	HEK293	chr13:30459682-30459733,chr13	PAR-CLIP,PARalyzer	0.02	0.289	0.812	GSE21578,GSM545209	Yes, Flp-In expressing tagged protein
IGF2BP3	HMGB1	ENST00000341423	UTR3	HEK293	chr13:30458246-30458278,chr13	PAR-CLIP,PARalyzer	0.001	0.032	0.811	GSE21578,GSM545209	Yes, Flp-In expressing tagged protein
IGF2BP3	HMGB1	ENST00000341423	UTR3	HEK293	chr13:30458711-30458730,chr13	PAR-CLIP,PARalyzer	0.001	-0.572	0.81	GSE21578,GSM545209	Yes, Flp-In expressing tagged protein
IGF2BP3	HMGB1	ENST00000405805	UTR3	HEK293	chr13:30459039-30459060,chr13	PAR-CLIP,PARalyzer	0.004	-0.315	0.786	GSE21578,GSM545209	Yes, Flp-In expressing tagged protein
IGF2BP3	HMGB1	ENST00000341423	UTR3	HEK293	chr13:30459039-30459060,chr13	PAR-CLIP,PARalyzer	0.004	-0.315	0.786	GSE21578,GSM545209	Yes, Flp-In expressing tagged protein
IGF2BP3	HMGB1	ENST00000405805	UTR3	HEK293	chr13:30460149-30460181,chr13	PAR-CLIP,PARalyzer	0.204	0.805	0.781	GSE21578,GSM545209	Yes, Flp-In expressing tagged protein
IGF2BP3	HMGB1	ENST00000339872	UTR3	HEK293	chr13:30460149-30460181,chr13	PAR-CLIP,PARalyzer	0.204	0.805	0.781	GSE21578,GSM545209	Yes, Flp-In expressing tagged protein
IGF2BP3	HMGB1	ENST00000341423	UTR3	HEK293	chr13:30460149-30460181,chr13	PAR-CLIP,PARalyzer	0.204	0.805	0.781	GSE21578,GSM545209	Yes, Flp-In expressing tagged protein
IGF2BP3	HMGB1	ENST00000405805	UTR3	HEK293	chr13:30460068-30460100,chr13	PAR-CLIP,PARalyzer	0.998	2.504	0.78	GSE21578,GSM545209	Yes, Flp-In expressing tagged protein
IGF2BP3	HMGB1	ENST00000339872	UTR3	HEK293	chr13:30460068-30460100,chr13	PAR-CLIP,PARalyzer	0.998	2.504	0.78	GSE21578,GSM545209	Yes, Flp-In expressing tagged protein
IGF2BP3	HMGB1	ENST00000341423	UTR3	HEK293	chr13:30460068-30460100,chr13	PAR-CLIP,PARalyzer	0.998	2.504	0.78	GSE21578,GSM545209	Yes, Flp-In expressing tagged protein
IGF2BP3	HMGB1	ENST00000341423	UTR3	HEK293	chr13:30456864-30456893,chr13	PAR-CLIP,PARalyzer	0.002	0.113	0.684	GSE21578,GSM545209	Yes, Flp-In expressing tagged protein
IGF2BP3	HMGB1	ENST00000405805	UTR3	HEK293	chr13:30459430-30459460,chr13	PAR-CLIP,PARalyzer	0.004	-0.036	0.681	GSE21578,GSM545209	Yes, Flp-In expressing tagged protein
IGF2BP3	HMGB1	ENST00000341423	UTR3	HEK293	chr13:30459430-30459460,chr13	PAR-CLIP,PARalyzer	0.004	-0.036	0.681	GSE21578,GSM545209	Yes, Flp-In expressing tagged protein
IGF2BP3	HMGB1	ENST00000405805	UTR3	HEK293	chr13:30460727-30460763,chr13	PAR-CLIP,PARalyzer	0.994	1.948	0.638	GSE21578,GSM545209	Yes, Flp-In expressing tagged protein
IGF2BP3	HMGB1	ENST00000339872	UTR3	HEK293	chr13:30460727-30460763,chr13	PAR-CLIP,PARalyzer	0.994	1.948	0.638	GSE21578,GSM545209	Yes, Flp-In expressing tagged protein
IGF2BP3	HMGB1	ENST00000341423	UTR3	HEK293	chr13:30460727-30460763,chr13	PAR-CLIP,PARalyzer	0.994	1.948	0.638	GSE21578,GSM545209	Yes, Flp-In expressing tagged protein
IGF2BP3	HMGB1	ENST00000405805	UTR3	HEK293	chr13:30460103-30460137,chr13	PAR-CLIP,PARalyzer	0.766	1.2	0.603	GSE21578,GSM545209	Yes, Flp-In expressing tagged protein
IGF2BP3	HMGB1	ENST00000339872	UTR3	HEK293	chr13:30460103-30460137,chr13	PAR-CLIP,PARalyzer	0.766	1.2	0.603	GSE21578,GSM545209	Yes, Flp-In expressing tagged protein
IGF2BP3	HMGB1	ENST00000341423	UTR3	HEK293	chr13:30460103-30460137,chr13	PAR-CLIP,PARalyzer	0.766	1.2	0.603	GSE21578,GSM545209	Yes, Flp-In expressing tagged protein
